# Supplementary material for: The Slavcleft: A Three-Center Study of the Outcome of Treatment of Cleft Lip and Palate Considering Palatal Shape
Source: J Clin Med. 2023 Sep 15;12(18):5985. doi: 10.3390/jcm12185985 (PMC10531518; doi:10.3390/jcm12185985)
Supplement: Supplementary file 1 [file jcm-12-05985-s001.zip]

Archive with 1 entries (1 files):
- jcm-2583561-supplementary.pdf
